# Supplementary material for: (Hydroxypropyl)methyl Cellulose-Chitosan Film as a Matrix for Lipase Immobilization—Part ΙΙ: Structural Studies
Source: Gels. 2022 Sep 17;8(9):595. doi: 10.3390/gels8090595 (PMC9498736; doi:10.3390/gels8090595)
Supplement: Supplementary file 1 [file gels-08-00595-s001.zip]

Archive with 1 entries (1 files):
- gels-1891043-supplementary.pdf
